# Supplementary material for: Age and Sex Differences in the Association between Serum Vitamin E Levels and Depressive Symptoms: Korea National Health and Nutrition Examination Survey
Source: Nutrients. 2023 Apr 15;15(8):1915. doi: 10.3390/nu15081915 (PMC10144124; doi:10.3390/nu15081915)
Supplement: Supplementary file 1 [file nutrients-15-01915-s001.zip]

Archive with 1 entries (1 files):
- nutrients-2326050-supplementary.pdf
